# Supplementary material for: Family-based exome sequencing and case-control analysis implicate CEP41 as an ASD gene
Source: Transl Psychiatry. 2019 Jan 15;9:4. doi: 10.1038/s41398-018-0343-z (PMC6341097; doi:10.1038/s41398-018-0343-z)
Supplement: Supplementary file 2 — Supplementary Table 5 [file 41398_2018_343_MOESM2_ESM.xlsx]

## Sheet: Sheet1
GO Category	GO Term	C	O	E	R	P Value	FDR	Observed SFARI Genes
Cellular Component	neuron part (GO:0097458)	1269	34	6.34	5.36	0	0	SLC9A6;CTNND2;CNTN4;DMD;DSCAM;HEPACAM;SHANK2;RIMS1;FMR1;ADNP;GRIP1;CNTNAP2;GIGYF2;ANK2;GRIN2B;HCN1;NF1;ATP1A3;OCRL;RELN;SNX14;PTEN;ARID1B;SCN2A;SLC1A2;SLC6A1;SMARCA2;SPAST;BRAF;CDKL5;TSC1;SHANK3;SYNGAP1;NRXN1
	neuron projection (GO:0043005)	948	29	4.74	6.12	6.66e-16	1.7e-14	SLC9A6;CTNND2;CNTN4;DMD;DSCAM;HEPACAM;SHANK2;FMR1;ADNP;GRIP1;CNTNAP2;GIGYF2;ANK2;GRIN2B;HCN1;NF1;ATP1A3;RELN;SNX14;PTEN;SCN2A;SLC1A2;SLC6A1;SPAST;BRAF;CDKL5;TSC1;SHANK3;SYNGAP1
	synapse (GO:0045202)	759	21	3.79	5.54	1.02e-10	1.73e-09	SLC9A6;DMD;DSCAM;SHANK2;RIMS1;FMR1;GRIP1;GABRB3;ANK2;GRIN2B;MECP2;NF1;ATP1A3;BCL11A;NLGN3;PTEN;CACNA1C;SHANK3;SYNGAP1;NRXN1;HDAC4
	synapse part (GO:0044456)	626	19	3.13	6.07	1.97e-10	2.51e-09	SLC9A6;DMD;SHANK2;RIMS1;FMR1;GRIP1;GABRB3;ANK2;GRIN2B;MECP2;NF1;ATP1A3;BCL11A;NLGN3;PTEN;CACNA1C;SHANK3;SYNGAP1;NRXN1
	somatodendritic compartment (GO:0036477)	652	18	3.26	5.52	2.86e-09	2.91e-08	SLC9A6;CTNND2;SHANK2;FMR1;ADNP;GRIP1;CNTNAP2;GIGYF2;HCN1;NF1;ATP1A3;RELN;SNX14;PTEN;CDKL5;SHANK3;SYNGAP1;NRXN1
	cell projection part (GO:0044463)	960	19	4.8	3.96	2.02e-07	1.72e-06	SLC9A6;NCKAP1;DMD;DSCAM;SHANK2;FMR1;CNTNAP2;GIGYF2;ATP1A3;OCRL;AHI1;PTEN;SCN2A;SLC1A2;SPAST;CDKL5;TSC1;SHANK3;SYNGAP1
	plasma membrane region (GO:0098590)	923	18	4.61	3.9	5.57e-07	4.06e-06	NCKAP1;DMD;SHANK2;RIMS1;FMR1;GRIP1;GABRB3;CNTNAP2;ANK2;GRIN2B;MET;NLGN3;ERBIN;PTEN;SLC1A2;CDKL5;SHANK3;NRXN1
	cell junction (GO:0030054)	1357	21	6.78	3.1	2.35e-06	1.5e-05	NCKAP1;CTNND2;DMD;DSCAM;HEPACAM;SHANK2;RIMS1;FMR1;GRIP1;GABRB3;GIGYF2;ANK2;GRIN2B;NLGN3;AHI1;PRKD1;ASH1L;ERBIN;SCN2A;SHANK3;NRXN1
	nucleoplasm part (GO:0044451)	732	14	3.66	3.83	1.49e-05	8.46e-05	DYRK1A;WDFY3;FMR1;MED13L;INTS6;KMT2A;WAC;PTEN;CHD8;KMT2C;TAF1;USP7;KAT2B;HDAC4
	chromosome (GO:0005694)	882	12	4.41	2.72	0.001	0.007	POGZ;FMR1;NIPBL;MECP2;PAX6;KMT5B;ASH1L;NSD1;SMARCA2;TAF1;TCF4;KAT2B
	chromosomal part (GO:0044427)	773	10	3.86	2.59	0.005	0.024	POGZ;FMR1;NIPBL;MECP2;PAX6;KMT5B;SMARCA2;TAF1;TCF4;KAT2B
	transferase complex (GO:1990234)	740	9	3.7	2.43	0.012	0.049	WDFY3;INTS6;KMT2A;PIK3R2;CHD8;KMT2C;TAF1;CUL3;KAT2B
Molecular Function	adenyl ribonucleotide binding (GO:0032559)	1481	20	8.067	2.48	0.0001	0.001	BCKDK;CHD2;CHKB;DMPK;DYRK1A;HCN1;ILF2;MET;ATP1A3;PCCA;PCCB;CHD7;PRKD1;CHD8;SMARCA2;SPAST;BRAF;CDKL5;TAF1;KATNAL2
	inorganic cation transmembrane transporter activity (GO:0022890)	519	11	2.827	3.89	0.0001	0.001	SLC9A6;GRIN2B;HCN1;ATP1A3;CACNA2D3;SCN1A;SCN2A;SLC1A2;SLC6A1;CACNA1C;CACNA1H
	adenyl nucleotide binding (GO:0030554)	1492	20	8.127	2.46	0.0001	0.001	BCKDK;CHD2;CHKB;DMPK;DYRK1A;HCN1;ILF2;MET;ATP1A3;PCCA;PCCB;CHD7;PRKD1;CHD8;SMARCA2;SPAST;BRAF;CDKL5;TAF1;KATNAL2
	macromolecular complex binding (GO:0044877)	1265	18	6.89	2.61	0.0001	0.001	NCKAP1;ARX;FMR1;ADNP;NIPBL;MECP2;KMT2A;PAX6;WAC;CHD7;ASH1L;ERBIN;PTEN;CHD8;NSD1;SMARCA2;KAT2B;HDAC4
	transcription regulatory region DNA binding (GO:0044212)	834	14	4.543	3.08	0.0002	0.001	TBR1;RAI1;CHD2;ARX;KMT2A;PAX6;BCL11A;CHD7;NSD1;SMARCA2;TAF1;TCF4;KAT2B;HDAC4
	regulatory region DNA binding (GO:0000975)	836	14	4.553	3.07	0.0002	0.001	TBR1;RAI1;CHD2;ARX;KMT2A;PAX6;BCL11A;CHD7;NSD1;SMARCA2;TAF1;TCF4;KAT2B;HDAC4
	regulatory region nucleic acid binding (GO:0001067)	837	14	4.559	3.07	0.0002	0.001	TBR1;RAI1;CHD2;ARX;KMT2A;PAX6;BCL11A;CHD7;NSD1;SMARCA2;TAF1;TCF4;KAT2B;HDAC4
	ATP binding (GO:0005524)	1445	19	7.871	2.41	0.0002	0.002	BCKDK;CHD2;CHKB;DMPK;DYRK1A;ILF2;MET;ATP1A3;PCCA;PCCB;CHD7;PRKD1;CHD8;SMARCA2;SPAST;BRAF;CDKL5;TAF1;KATNAL2
	transcription factor activity, transcription factor binding (GO:0000989)	588	11	3.203	3.43	0.0003	0.002	KDM5B;MED13L;GRIP1;MECP2;ARID1B;NSD1;SMARCA2;TAF1;TCF4;KAT2B;HDAC4
	transcription factor activity, protein binding (GO:0000988)	595	11	3.241	3.39	0.0004	0.002	KDM5B;MED13L;GRIP1;MECP2;ARID1B;NSD1;SMARCA2;TAF1;TCF4;KAT2B;HDAC4
	sequence-specific DNA binding (GO:0043565)	1052	15	5.73	2.62	0.0005	0.003	TBR1;CHD2;ARX;FOXP1;HOXA1;MECP2;KMT2A;PAX6;BCL11A;CHD7;NSD1;TAF1;TCF4;KAT2B;HDAC4
	cation transmembrane transporter activity (GO:0008324)	627	11	3.415	3.22	0.0006	0.003	SLC9A6;GRIN2B;HCN1;ATP1A3;CACNA2D3;SCN1A;SCN2A;SLC1A2;SLC6A1;CACNA1C;CACNA1H
	transcription cofactor activity (GO:0003712)	532	10	2.898	3.45	0.0006	0.003	KDM5B;MED13L;GRIP1;MECP2;ARID1B;NSD1;SMARCA2;TAF1;KAT2B;HDAC4
	transcription regulatory region sequence-specific DNA binding (GO:0000976)	670	11	3.649	3.01	0.001	0.004	TBR1;CHD2;ARX;KMT2A;PAX6;BCL11A;CHD7;NSD1;TAF1;TCF4;KAT2B
	double-stranded DNA binding (GO:0003690)	779	12	4.243	2.83	0.001	0.004	TBR1;CHD2;ARX;MECP2;KMT2A;PAX6;BCL11A;CHD7;NSD1;TAF1;TCF4;KAT2B
	sequence-specific double-stranded DNA binding (GO:1990837)	703	11	3.829	2.87	0.0015	0.006	TBR1;CHD2;ARX;KMT2A;PAX6;BCL11A;CHD7;NSD1;TAF1;TCF4;KAT2B
	transcription factor binding (GO:0008134)	508	9	2.767	3.25	0.0018	0.006	MECP2;PAX6;NSD1;TAF1;TCF4;USP7;KAT2B;TRIP12;HDAC4
	ion transmembrane transporter activity (GO:0015075)	863	12	4.701	2.55	0.0024	0.008	SLC9A6;GABRB3;GRIN2B;HCN1;ATP1A3;CACNA2D3;SCN1A;SCN2A;SLC1A2;SLC6A1;CACNA1C;CACNA1H
	phosphotransferase activity, alcohol group as acceptor (GO:0016773)	763	11	4.156	2.65	0.0028	0.009	BCKDK;CHKB;DMPK;DYRK1A;MET;PIK3R2;PRKD1;RELN;BRAF;CDKL5;TAF1
	substrate-specific transmembrane transporter activity (GO:0022891)	934	12	5.087	2.36	0.0046	0.013	SLC9A6;GABRB3;GRIN2B;HCN1;ATP1A3;CACNA2D3;SCN1A;SCN2A;SLC1A2;SLC6A1;CACNA1C;CACNA1H
	RNA polymerase II regulatory region sequence-specific DNA binding (GO:0000977)	589	9	3.208	2.81	0.0047	0.013	TBR1;ARX;PAX6;BCL11A;CHD7;NSD1;TAF1;TCF4;KAT2B
	protein domain specific binding (GO:0019904)	590	9	3.214	2.8	0.0048	0.013	SHANK2;NIPBL;MECP2;PAX6;PTEN;CHD8;CUL3;SHANK3;SYNGAP1
	RNA polymerase II regulatory region DNA binding (GO:0001012)	591	9	3.219	2.8	0.0048	0.013	TBR1;ARX;PAX6;BCL11A;CHD7;NSD1;TAF1;TCF4;KAT2B
	transcription factor activity, sequence-specific DNA binding (GO:0003700)	1203	14	6.552	2.14	0.0053	0.013	DEAF1;TBR1;RAI1;KDM5B;ARX;MYT1L;FOXP1;MECP2;KMT2A;NFIX;PAX6;BCL11A;TAF1;TCF4
	nucleic acid binding transcription factor activity (GO:0001071)	1204	14	6.558	2.13	0.0054	0.013	DEAF1;TBR1;RAI1;KDM5B;ARX;MYT1L;FOXP1;MECP2;KMT2A;NFIX;PAX6;BCL11A;TAF1;TCF4
	kinase activity (GO:0016301)	832	11	4.532	2.43	0.0054	0.013	BCKDK;CHKB;DMPK;DYRK1A;MET;PIK3R2;PRKD1;RELN;BRAF;CDKL5;TAF1
	substrate-specific transporter activity (GO:0022892)	1110	13	6.046	2.15	0.0069	0.015	SLC9A6;GABRB3;GRIN2B;HCN1;ATP1A3;CACNA2D3;SCN1A;SCN2A;RANBP17;SLC1A2;SLC6A1;CACNA1C;CACNA1H
	protein kinase binding (GO:0019901)	522	8	2.843	2.81	0.0075	0.016	ANK2;PAX6;PIK3R2;BCL11A;PTEN;BRAF;KAT2B;HDAC4
	protein kinase activity (GO:0004672)	637	9	3.47	2.59	0.0078	0.016	BCKDK;DMPK;DYRK1A;MET;PRKD1;RELN;BRAF;CDKL5;TAF1
	transmembrane transporter activity (GO:0022857)	1008	12	5.49	2.19	0.0084	0.017	SLC9A6;GABRB3;GRIN2B;HCN1;ATP1A3;CACNA2D3;SCN1A;SCN2A;SLC1A2;SLC6A1;CACNA1C;CACNA1H
	transporter activity (GO:0005215)	1287	14	7.01	2	0.0095	0.018	SLC9A6;GABRB3;GRIN2B;HCN1;ATP1A3;CACNA2D3;SCN1A;SCN2A;RANBP17;SLC1A2;UPF3B;SLC6A1;CACNA1C;CACNA1H
	molecular function regulator (GO:0098772)	1352	14	7.364	1.9	0.0142	0.026	DMPK;RIMS1;IQSEC2;GRIN2B;NF1;OCRL;PIK3R2;CACNA2D3;TSC1;TSC2;SYNGAP1;KAT2B;HERC2;NRXN1
	kinase binding (GO:0019900)	587	8	3.197	2.5	0.0146	0.026	ANK2;PAX6;PIK3R2;BCL11A;PTEN;BRAF;KAT2B;HDAC4
	zinc ion binding (GO:0008270)	1091	12	5.942	2.02	0.015	0.026	RAI1;KDM5B;DMD;MYT1L;GRIN2B;KMT2A;ASH1L;KMT2C;NSD1;SHANK3;HERC2;HDAC4
	transferase activity, transferring phosphorus-containing groups (GO:0016772)	975	11	5.311	2.07	0.0166	0.028	BCKDK;CHKB;DMPK;DYRK1A;MET;PIK3R2;PRKD1;RELN;BRAF;CDKL5;TAF1
	RNA polymerase II transcription factor activity, sequence-specific DNA binding (GO:0000981)	652	8	3.551	2.25	0.0256	0.043	ARX;FOXP1;MECP2;NFIX;PAX6;BCL11A;TAF1;TCF4
	transition metal ion binding (GO:0046914)	1329	13	7.239	1.8	0.0274	0.044	RAI1;KDM5B;DMD;MYT1L;ADNP;GRIN2B;KMT2A;ASH1L;KMT2C;NSD1;SHANK3;HERC2;HDAC4
	identical protein binding (GO:0042802)	1330	13	7.244	1.79	0.0276	0.044	DYRK1A;FMR1;HOXA1;HCN1;KMT2A;AHI1;PRKD1;PTEN;BRAF;TCF4;TSC2;ALDH5A1;CUL3
Biological Process	behavior (GO:0007610)	542	26	3.367	7.72	2.22e-16	6.95e-14	DEAF1;TBR1;PTCHD1;DSCAM;SHANK2;ADNP;CNTNAP2;GIGYF2;GRIN2B;HOXA1;MECP2;KMT2A;NF1;ATP1A3;NLGN3;AHI1;CHD7;RELN;PTEN;SLC1A2;SLC6A1;BRAF;TSC1;SHANK3;SYNGAP1;NRXN1
	neuron development (GO:0048666)	951	27	5.908	4.57	1.46e-11	2.29e-09	SLC9A6;TBR1;CTNND2;CNTN4;ARX;DSCAM;RIMS1;FMR1;ADNP;GRIP1;GABRB3;CNTNAP2;HCN1;MECP2;PAX6;BCL11A;NLGN3;AHI1;PRKD1;RELN;PTEN;ARID1B;BRAF;CDKL5;SHANK3;SYNGAP1;NRXN1
	generation of neurons (GO:0048699)	1319	31	8.194	3.78	3.93e-11	3.3e-09	SLC9A6;TBR1;CTNND2;CNTN4;ARX;DSCAM;RIMS1;FMR1;ADNP;GRIP1;GABRB3;CNTNAP2;GIGYF2;HCN1;MECP2;NF1;PAX6;BCL11A;NLGN3;AHI1;CHD7;PRKD1;RELN;PTEN;ARID1B;BRAF;CDKL5;TCF4;SHANK3;SYNGAP1;NRXN1
	neurogenesis (GO:0022008)	1414	32	8.784	3.64	4.58e-11	3.3e-09	SLC9A6;TBR1;CTNND2;CNTN4;ARX;DSCAM;RIMS1;FMR1;ADNP;GRIP1;GABRB3;CNTNAP2;GIGYF2;HCN1;MECP2;NF1;PAX6;BCL11A;NLGN3;AHI1;CHD7;PRKD1;RELN;PTEN;ARID1B;BRAF;CDKL5;TCF4;MBOAT7;SHANK3;SYNGAP1;NRXN1
	cell projection organization (GO:0030030)	1268	30	7.877	3.81	7.62e-11	3.3e-09	SLC9A6;TBR1;NCKAP1;CTNND2;CNTN4;ARX;DSCAM;RIMS1;FMR1;ADNP;GRIP1;CNTNAP2;MECP2;OCRL;PAX6;BCL11A;NLGN3;AHI1;PRKD1;RELN;PTEN;ARID1B;BRAF;CDKL5;TSC1;CUL3;SHANK3;SYNGAP1;NRXN1;HDAC4
	neuron differentiation (GO:0030182)	1197	29	7.436	3.9	9.88e-11	3.3e-09	SLC9A6;TBR1;CTNND2;CNTN4;ARX;DSCAM;RIMS1;FMR1;ADNP;GRIP1;GABRB3;CNTNAP2;GIGYF2;HCN1;MECP2;PAX6;BCL11A;NLGN3;AHI1;PRKD1;RELN;PTEN;ARID1B;BRAF;CDKL5;TCF4;SHANK3;SYNGAP1;NRXN1
	neuron projection development (GO:0031175)	811	24	5.038	4.76	1.09e-10	3.3e-09	SLC9A6;TBR1;CTNND2;CNTN4;ARX;DSCAM;RIMS1;FMR1;ADNP;GRIP1;CNTNAP2;MECP2;PAX6;BCL11A;NLGN3;PRKD1;RELN;PTEN;ARID1B;BRAF;CDKL5;SHANK3;SYNGAP1;NRXN1
	neurological system process (GO:0050877)	1208	29	7.504	3.86	1.23e-10	3.3e-09	DEAF1;TBR1;PTCHD1;SHANK2;RIMS1;FMR1;ADNP;GABRB3;NIPBL;CNTNAP2;GIGYF2;GRIN2B;HOXA1;MECP2;KMT2A;NF1;ATP1A3;PAX6;NLGN3;CHD7;RELN;PTEN;SCN1A;SCN2A;SLC6A1;BRAF;SHANK3;SYNGAP1;NRXN1
	chemical synaptic transmission (GO:0007268)	610	21	3.79	5.54	1.26e-10	3.3e-09	CNTN4;DMPK;SHANK2;RIMS1;FMR1;ADNP;GABRB3;GRIN2B;MECP2;KMT2A;NF1;NLGN3;RELN;PTEN;ARID1B;SLC1A2;SLC6A1;BRAF;SHANK3;SYNGAP1;NRXN1
	anterograde trans-synaptic signaling (GO:0098916)	610	21	3.79	5.54	1.26e-10	3.3e-09	CNTN4;DMPK;SHANK2;RIMS1;FMR1;ADNP;GABRB3;GRIN2B;MECP2;KMT2A;NF1;NLGN3;RELN;PTEN;ARID1B;SLC1A2;SLC6A1;BRAF;SHANK3;SYNGAP1;NRXN1
	synaptic signaling (GO:0099536)	610	21	3.79	5.54	1.26e-10	3.3e-09	CNTN4;DMPK;SHANK2;RIMS1;FMR1;ADNP;GABRB3;GRIN2B;MECP2;KMT2A;NF1;NLGN3;RELN;PTEN;ARID1B;SLC1A2;SLC6A1;BRAF;SHANK3;SYNGAP1;NRXN1
	trans-synaptic signaling (GO:0099537)	610	21	3.79	5.54	1.26e-10	3.3e-09	CNTN4;DMPK;SHANK2;RIMS1;FMR1;ADNP;GABRB3;GRIN2B;MECP2;KMT2A;NF1;NLGN3;RELN;PTEN;ARID1B;SLC1A2;SLC6A1;BRAF;SHANK3;SYNGAP1;NRXN1
	head development (GO:0060322)	704	22	4.373	5.03	2.7e-10	6.51e-09	TBR1;PTCHD1;CNTN4;ARX;NIPBL;CNTNAP2;ANKRD11;MECP2;NF1;PAX6;AHI1;CHD7;RELN;PTEN;PCDH19;CHD8;SLC1A2;BRAF;TAF1;TSC1;MBOAT7;SHANK3
	central nervous system development (GO:0007417)	890	24	5.529	4.34	7.17e-10	1.54e-08	TBR1;NCKAP1;PTCHD1;CNTN4;ARX;NIPBL;CNTNAP2;GIGYF2;MECP2;NF1;PAX6;NLGN3;AHI1;CHD7;RELN;PTEN;PCDH19;CHD8;SLC1A2;TAF1;TSC1;MBOAT7;ALDH5A1;SHANK3
	covalent chromatin modification (GO:0016569)	539	19	3.348	5.67	7.38e-10	1.54e-08	KDM5B;CHD2;FMR1;NIPBL;MECP2;KMT2A;KMT5B;WAC;CHD7;PRKD1;ASH1L;ARID1B;CHD8;KMT2C;NSD1;TAF1;KAT2B;TRIP12;HDAC4
	brain development (GO:0007420)	668	20	4.15	4.82	4.16e-09	8.13e-08	TBR1;PTCHD1;CNTN4;ARX;NIPBL;CNTNAP2;MECP2;NF1;PAX6;AHI1;CHD7;RELN;PTEN;PCDH19;CHD8;SLC1A2;TAF1;TSC1;MBOAT7;SHANK3
	regulation of nervous system development (GO:0051960)	760	21	4.721	4.45	6.61e-09	1.22e-07	TBR1;CNTN4;DSCAM;RIMS1;FMR1;ADNP;MECP2;NF1;PAX6;BCL11A;NLGN3;CHD7;PRKD1;RELN;PTEN;BRAF;CDKL5;TCF4;SHANK3;SYNGAP1;NRXN1
	neuron projection morphogenesis (GO:0048812)	552	18	3.429	5.25	7.43e-09	1.29e-07	SLC9A6;TBR1;CTNND2;CNTN4;ARX;DSCAM;RIMS1;ADNP;PAX6;BCL11A;NLGN3;RELN;PTEN;BRAF;CDKL5;SHANK3;SYNGAP1;NRXN1
	chromatin organization (GO:0006325)	709	20	4.405	4.54	1.14e-08	1.86e-07	KDM5B;CHD2;FMR1;NIPBL;MECP2;KMT2A;KMT5B;WAC;CHD7;PRKD1;ASH1L;ARID1B;CHD8;KMT2C;NSD1;SMARCA2;TAF1;KAT2B;TRIP12;HDAC4
	cell projection morphogenesis (GO:0048858)	569	18	3.535	5.09	1.19e-08	1.86e-07	SLC9A6;TBR1;CTNND2;CNTN4;ARX;DSCAM;RIMS1;ADNP;PAX6;BCL11A;NLGN3;RELN;PTEN;BRAF;CDKL5;SHANK3;SYNGAP1;NRXN1
	cell part morphogenesis (GO:0032990)	589	18	3.659	4.92	2.02e-08	3.02e-07	SLC9A6;TBR1;CTNND2;CNTN4;ARX;DSCAM;RIMS1;ADNP;PAX6;BCL11A;NLGN3;RELN;PTEN;BRAF;CDKL5;SHANK3;SYNGAP1;NRXN1
	regulation of neurogenesis (GO:0050767)	673	19	4.181	4.54	2.76e-08	3.93e-07	TBR1;CNTN4;DSCAM;RIMS1;FMR1;ADNP;NF1;PAX6;BCL11A;NLGN3;CHD7;PRKD1;RELN;PTEN;BRAF;CDKL5;TCF4;SHANK3;SYNGAP1
	regulation of neuron differentiation (GO:0045664)	551	17	3.423	4.97	4.58e-08	6.24e-07	TBR1;CNTN4;DSCAM;RIMS1;FMR1;ADNP;PAX6;BCL11A;NLGN3;PRKD1;RELN;PTEN;BRAF;CDKL5;TCF4;SHANK3;SYNGAP1
	regulation of cell development (GO:0060284)	781	20	4.852	4.12	5.66e-08	7.38e-07	TBR1;CNTN4;DSCAM;RIMS1;FMR1;ADNP;NF1;PAX6;BCL11A;NLGN3;CHD7;PRKD1;RELN;PTEN;BRAF;CDKL5;TCF4;SHANK3;SYNGAP1;HDAC4
	cell morphogenesis involved in differentiation (GO:0000904)	636	18	3.951	4.56	6.5e-08	8.14e-07	SLC9A6;TBR1;CTNND2;CNTN4;ARX;DSCAM;ADNP;MET;PAX6;NLGN3;RELN;PTEN;BRAF;CDKL5;CUL3;SHANK3;SYNGAP1;NRXN1
	developmental growth (GO:0048589)	571	17	3.547	4.79	7.67e-08	9.19e-07	SLC9A6;RAI1;KDM5B;ARX;DHCR7;DSCAM;RIMS1;ADNP;NIPBL;GIGYF2;ANKRD11;BCL11A;NLGN3;CHD7;PTEN;SLC1A2;CDKL5
	positive regulation of transcription, DNA-templated (GO:0045893)	1318	26	8.188	3.18	8.22e-08	9.19e-07	DEAF1;TBR1;RAI1;GRIP1;NIPBL;ILF2;MECP2;MET;KMT2A;NFIX;PAX6;WAC;PIK3R2;AHI1;CHD7;PRKD1;ASH1L;ARID1B;CHD8;IRF2BPL;NSD1;SMARCA2;TAF1;TCF4;KAT2B;HDAC4
	positive regulation of nucleic acid-templated transcription (GO:1903508)	1318	26	8.188	3.18	8.22e-08	9.19e-07	DEAF1;TBR1;RAI1;GRIP1;NIPBL;ILF2;MECP2;MET;KMT2A;NFIX;PAX6;WAC;PIK3R2;AHI1;CHD7;PRKD1;ASH1L;ARID1B;CHD8;IRF2BPL;NSD1;SMARCA2;TAF1;TCF4;KAT2B;HDAC4
	cell morphogenesis involved in neuron differentiation (GO:0048667)	506	16	3.143	5.09	8.54e-08	9.22e-07	SLC9A6;TBR1;CTNND2;CNTN4;ARX;DSCAM;ADNP;PAX6;NLGN3;RELN;PTEN;BRAF;CDKL5;SHANK3;SYNGAP1;NRXN1
	positive regulation of RNA biosynthetic process (GO:1902680)	1340	26	8.325	3.12	1.14e-07	1.19e-06	DEAF1;TBR1;RAI1;GRIP1;NIPBL;ILF2;MECP2;MET;KMT2A;NFIX;PAX6;WAC;PIK3R2;AHI1;CHD7;PRKD1;ASH1L;ARID1B;CHD8;IRF2BPL;NSD1;SMARCA2;TAF1;TCF4;KAT2B;HDAC4
	response to abiotic stimulus (GO:0009628)	1084	23	6.734	3.42	1.51e-07	1.53e-06	DEAF1;ADSL;DMD;FMR1;NIPBL;CNTNAP2;HOXA1;MECP2;KMT2A;NF1;ATP1A3;NLGN3;PTEN;SCN1A;SCN2A;SLC1A2;BRAF;TAF1;TSC1;SHANK3;SYNGAP1;NRXN1;HDAC4
	positive regulation of RNA metabolic process (GO:0051254)	1385	26	8.604	3.02	2.19e-07	2.14e-06	DEAF1;TBR1;RAI1;GRIP1;NIPBL;ILF2;MECP2;MET;KMT2A;NFIX;PAX6;WAC;PIK3R2;AHI1;CHD7;PRKD1;ASH1L;ARID1B;CHD8;IRF2BPL;NSD1;SMARCA2;TAF1;TCF4;KAT2B;HDAC4
	regulation of cell projection organization (GO:0031344)	568	16	3.529	4.53	4.08e-07	3.87e-06	TBR1;NCKAP1;DSCAM;RIMS1;FMR1;ADNP;BCL11A;NLGN3;PRKD1;RELN;PTEN;BRAF;CDKL5;SHANK3;SYNGAP1;HDAC4
	regulation of ion transport (GO:0043269)	571	16	3.547	4.51	4.38e-07	4.03e-06	DMD;DMPK;FMR1;ANK2;HCN1;NLGN3;CHD7;CACNA2D3;PRKD1;RELN;SCN1A;SCN2A;SLC6A1;CACNA1C;SHANK3;CACNA1H
	cell morphogenesis (GO:0000902)	891	20	5.535	3.61	4.73e-07	4.19e-06	SLC9A6;TBR1;CTNND2;CNTN4;ARX;DSCAM;RIMS1;ADNP;MET;PAX6;BCL11A;NLGN3;RELN;PTEN;BRAF;CDKL5;CUL3;SHANK3;SYNGAP1;NRXN1
	cellular component morphogenesis (GO:0032989)	978	21	6.076	3.46	4.82e-07	4.19e-06	SLC9A6;TBR1;CTNND2;CNTN4;ARX;DSCAM;RIMS1;ADNP;ANK2;MET;PAX6;BCL11A;NLGN3;RELN;PTEN;BRAF;CDKL5;CUL3;SHANK3;SYNGAP1;NRXN1
	growth (GO:0040007)	950	20	5.902	3.39	1.29e-06	1.09e-05	SLC9A6;RAI1;KDM5B;ARX;DHCR7;DSCAM;HEPACAM;RIMS1;ADNP;NIPBL;GIGYF2;ANKRD11;BCL11A;NLGN3;CHD7;ERBIN;PTEN;SLC1A2;SMARCA2;CDKL5
	positive regulation of cellular component organization (GO:0051130)	1149	21	7.138	2.94	6.29e-06	5.18e-05	NCKAP1;DSCAM;RIMS1;FMR1;ADNP;NIPBL;MECP2;KMT2A;NLGN3;MAGEL2;AHI1;PRKD1;RELN;BRAF;CDKL5;TAF1;TSC1;CUL3;SHANK3;NRXN1;HDAC4
	ion transmembrane transport (GO:0034220)	1005	19	6.243	3.04	1.17e-05	9.16e-05	SLC9A6;DMD;FMR1;GABRB3;ANK2;GRIN2B;HCN1;ATP1A3;NLGN3;CHD7;CACNA2D3;PRKD1;RELN;SCN1A;SCN2A;SLC1A2;CACNA1C;SHANK3;CACNA1H
	regulation of cell differentiation (GO:0045595)	1500	24	9.318	2.58	1.17e-05	9.16e-05	TBR1;CNTN4;DMPK;DSCAM;RIMS1;FMR1;ADNP;FOXP1;MECP2;NF1;PAX6;BCL11A;NLGN3;AHI1;CHD7;PRKD1;RELN;PTEN;BRAF;CDKL5;TCF4;SHANK3;SYNGAP1;HDAC4
	tube development (GO:0035295)	574	14	3.566	3.93	1.21e-05	9.24e-05	DEAF1;KDM5B;DHCR7;NIPBL;FOXP1;HOXA1;MET;NF1;PAX6;AHI1;CHD7;CHD8;TSC1;TSC2
	positive regulation of transcription from RNA polymerase II promoter (GO:0045944)	1016	19	6.312	3.01	1.36e-05	0.0001	TBR1;RAI1;NIPBL;MET;KMT2A;NFIX;PAX6;PIK3R2;AHI1;CHD7;PRKD1;ASH1L;CHD8;IRF2BPL;SMARCA2;TAF1;TCF4;KAT2B;HDAC4
	cell surface receptor signaling pathway involved in cell-cell signaling (GO:1905114)	528	13	3.28	3.96	2.31e-05	0.0002	CTNND2;DMPK;RIMS1;GABRB3;MECP2;NLGN3;RELN;PTEN;CHD8;TSC2;CUL3;SHANK3;NRXN1
	cation transmembrane transport (GO:0098655)	722	15	4.485	3.34	3.78e-05	0.0003	SLC9A6;DMD;FMR1;ANK2;HCN1;ATP1A3;NLGN3;CHD7;CACNA2D3;PRKD1;RELN;SCN1A;SCN2A;CACNA1C;CACNA1H
	negative regulation of gene expression (GO:0010629)	1427	22	8.865	2.48	5.19e-05	0.0004	DEAF1;KDM5B;ARX;DYRK1A;FMR1;ADNP;NIPBL;GIGYF2;FOXP1;MECP2;NFIX;PAX6;BCL11A;MAGEL2;CHD8;IRF2BPL;NSD1;SMARCA2;TAF1;TSC1;CUL3;HDAC4
	regulation of system process (GO:0044057)	503	12	3.125	3.84	6.6e-05	0.0004	DMD;DMPK;FMR1;ANK2;MECP2;ATP1A3;NLGN3;CACNA2D3;PTEN;CACNA1C;CACNA1H;HDAC4
	positive regulation of developmental process (GO:0051094)	1152	19	7.157	2.65	7.64e-05	0.0005	KDM5B;ARX;DSCAM;RIMS1;FMR1;ADNP;NIPBL;MECP2;PAX6;NLGN3;AHI1;CHD7;PRKD1;RELN;BRAF;CDKL5;TCF4;SHANK3;NRXN1
	metal ion transport (GO:0030001)	794	15	4.933	3.04	0.0001	0.0007	SLC9A6;DMD;DMPK;FMR1;ANK2;HCN1;ATP1A3;CHD7;CACNA2D3;PRKD1;SCN1A;SCN2A;TSC1;CACNA1C;CACNA1H
	transmembrane transport (GO:0055085)	1299	20	8.07	2.48	0.0001	0.0008	SLC9A6;DMD;FMR1;GABRB3;ANK2;GRIN2B;HCN1;ATP1A3;NLGN3;CHD7;CACNA2D3;PRKD1;RELN;SCN1A;SCN2A;SLC1A2;SLC6A1;CACNA1C;SHANK3;CACNA1H
	peptidyl-amino acid modification (GO:0018193)	1201	19	7.461	2.55	0.0001	0.0008	DMD;DMPK;DYRK1A;ADNP;MECP2;MET;KMT2A;KMT5B;BCL11A;PRKD1;ASH1L;RELN;KMT2C;NSD1;BRAF;TAF1;KAT2B;HERC2;HDAC4
	inorganic cation transmembrane transport (GO:0098662)	632	13	3.926	3.31	0.0001	0.0009	SLC9A6;DMD;FMR1;ANK2;HCN1;ATP1A3;CHD7;CACNA2D3;PRKD1;SCN1A;SCN2A;CACNA1C;CACNA1H
	inorganic ion transmembrane transport (GO:0098660)	722	14	4.485	3.12	0.0001	0.0009	SLC9A6;DMD;FMR1;GABRB3;ANK2;HCN1;ATP1A3;CHD7;CACNA2D3;PRKD1;SCN1A;SCN2A;CACNA1C;CACNA1H
	negative regulation of nitrogen compound metabolic process (GO:0051172)	1448	21	8.995	2.33	0.0002	0.0011	DEAF1;KDM5B;ARX;DYRK1A;FMR1;NIPBL;GIGYF2;FOXP1;MECP2;NFIX;PAX6;BCL11A;MAGEL2;CHD8;IRF2BPL;NSD1;SMARCA2;TSC1;CUL3;TRIP12;HDAC4
	chordate embryonic development (GO:0043009)	564	12	3.504	3.42	0.0002	0.0011	DEAF1;NIPBL;ANKRD11;HOXA1;NF1;OCRL;PAX6;CHD7;CHD8;TSC1;TSC2;CUL3
	muscle structure development (GO:0061061)	566	12	3.516	3.41	0.0002	0.0011	CHD2;DMD;DMPK;ANK2;MECP2;NF1;KMT5B;CHD7;PTEN;TSC1;CACNA1H;HDAC4
	regulation of anatomical structure morphogenesis (GO:0022603)	935	16	5.809	2.75	0.0002	0.0011	TBR1;DSCAM;RIMS1;ADNP;FOXP1;NF1;BCL11A;NLGN3;AHI1;PRKD1;RELN;PTEN;BRAF;CDKL5;SHANK3;SYNGAP1
	embryo development ending in birth or egg hatching (GO:0009792)	568	12	3.529	3.4	0.0002	0.0011	DEAF1;NIPBL;ANKRD11;HOXA1;NF1;OCRL;PAX6;CHD7;CHD8;TSC1;TSC2;CUL3
	cation transport (GO:0006812)	1040	17	6.461	2.63	0.0002	0.0012	SLC9A6;DMD;DMPK;FMR1;ANK2;HCN1;ATP1A3;NLGN3;CHD7;CACNA2D3;PRKD1;RELN;SCN1A;SCN2A;TSC1;CACNA1C;CACNA1H
	embryo development (GO:0009790)	945	16	5.871	2.73	0.0002	0.0012	DEAF1;NIPBL;ANKRD11;HOXA1;KMT2A;NF1;OCRL;PAX6;AHI1;CHD7;CHD8;TSC1;TSC2;CACNA1C;CUL3;TRIP12
	anatomical structure formation involved in morphogenesis (GO:0048646)	953	16	5.92	2.7	0.0002	0.0013	DEAF1;TBR1;DSCAM;ANK2;HOXA1;NF1;PAX6;AHI1;PRKD1;RELN;PTEN;TSC1;TSC2;MBOAT7;CUL3;CACNA1H
	negative regulation of cell communication (GO:0010648)	1160	18	7.206	2.5	0.0003	0.0013	DYRK1A;SHANK2;FMR1;ADNP;FOXP1;NF1;NLGN3;ASH1L;ERBIN;PTEN;CHD8;SLC6A1;BRAF;TSC1;TSC2;CUL3;SHANK3;SYNGAP1
	negative regulation of signaling (GO:0023057)	1164	18	7.231	2.49	0.0003	0.0014	DYRK1A;SHANK2;FMR1;ADNP;FOXP1;NF1;NLGN3;ASH1L;ERBIN;PTEN;CHD8;SLC6A1;BRAF;TSC1;TSC2;CUL3;SHANK3;SYNGAP1
	negative regulation of cellular macromolecule biosynthetic process (GO:2000113)	1273	19	7.908	2.4	0.0003	0.0014	DEAF1;KDM5B;ARX;FMR1;NIPBL;GIGYF2;FOXP1;MECP2;NFIX;PAX6;BCL11A;MAGEL2;CHD8;IRF2BPL;NSD1;SMARCA2;TSC1;CUL3;HDAC4
	animal organ morphogenesis (GO:0009887)	969	16	6.02	2.66	0.0003	0.0015	TBR1;KDM5B;DSCAM;NIPBL;ANKRD11;HOXA1;HCN1;NF1;PAX6;AHI1;CHD7;ASH1L;PTEN;BRAF;CUL3;SHANK3
	positive regulation of multicellular organismal process (GO:0051240)	1402	20	8.71	2.3	0.0003	0.0016	KDM5B;ARX;DSCAM;RIMS1;FMR1;ADNP;NIPBL;FOXP1;MECP2;MET;PAX6;NLGN3;CHD7;PRKD1;RELN;BRAF;CDKL5;TCF4;SHANK3;NRXN1
	single-organism cellular localization (GO:1902580)	1112	17	6.908	2.46	0.0005	0.0022	RIMS1;FMR1;ANK2;NF1;PAX6;PIK3R2;PACS1;PRKD1;RELN;RANBP17;SPAST;BRAF;TSC1;TSC2;SHANK3;SYNGAP1;NRXN1
	regulation of growth (GO:0040008)	630	12	3.914	3.07	0.0005	0.0025	RAI1;ARX;DSCAM;HEPACAM;RIMS1;ADNP;NIPBL;BCL11A;CHD7;PTEN;SMARCA2;CDKL5
	negative regulation of macromolecule biosynthetic process (GO:0010558)	1355	19	8.418	2.26	0.0006	0.0028	DEAF1;KDM5B;ARX;FMR1;NIPBL;GIGYF2;FOXP1;MECP2;NFIX;PAX6;BCL11A;MAGEL2;CHD8;IRF2BPL;NSD1;SMARCA2;TSC1;CUL3;HDAC4
	actin filament-based process (GO:0030029)	651	12	4.044	2.97	0.0007	0.0032	NCKAP1;DMD;IQSEC2;ANK2;NF1;MAGEL2;SCN1A;BRAF;TSC1;CACNA1C;CUL3;SHANK3
	transmembrane receptor protein tyrosine kinase signaling pathway (GO:0007169)	667	12	4.144	2.9	0.0009	0.0039	SLC9A6;NCKAP1;GIGYF2;GRIN2B;MET;PIK3R2;AHI1;PRKD1;ERBIN;PTEN;TSC1;TSC2
	negative regulation of RNA metabolic process (GO:0051253)	1176	17	7.306	2.33	0.0009	0.0039	DEAF1;KDM5B;ARX;DYRK1A;NIPBL;FOXP1;MECP2;NFIX;PAX6;BCL11A;MAGEL2;CHD8;IRF2BPL;NSD1;SMARCA2;CUL3;HDAC4
	negative regulation of transcription, DNA-templated (GO:0045892)	1078	16	6.697	2.39	0.001	0.0042	DEAF1;KDM5B;ARX;NIPBL;FOXP1;MECP2;NFIX;PAX6;BCL11A;MAGEL2;CHD8;IRF2BPL;NSD1;SMARCA2;CUL3;HDAC4
	response to organonitrogen compound (GO:0010243)	777	13	4.827	2.69	0.001	0.0044	GABRB3;HCN1;PIK3R2;BCL11A;ERBIN;PTEN;SLC1A2;SLC6A1;BRAF;TAF1;TSC1;TSC2;KAT2B
	negative regulation of cellular biosynthetic process (GO:0031327)	1420	19	8.822	2.15	0.0011	0.0045	DEAF1;KDM5B;ARX;FMR1;NIPBL;GIGYF2;FOXP1;MECP2;NFIX;PAX6;BCL11A;MAGEL2;CHD8;IRF2BPL;NSD1;SMARCA2;TSC1;CUL3;HDAC4
	response to nitrogen compound (GO:1901698)	883	14	5.485	2.55	0.0011	0.0045	FMR1;GABRB3;HCN1;PIK3R2;BCL11A;ERBIN;PTEN;SLC1A2;SLC6A1;BRAF;TAF1;TSC1;TSC2;KAT2B
	negative regulation of nucleobase-containing compound metabolic process (GO:0045934)	1311	18	8.144	2.21	0.0011	0.0045	DEAF1;KDM5B;ARX;DYRK1A;NIPBL;FOXP1;MECP2;NFIX;PAX6;BCL11A;MAGEL2;CHD8;IRF2BPL;NSD1;SMARCA2;CUL3;TRIP12;HDAC4
	regulation of cellular component movement (GO:0051270)	790	13	4.908	2.65	0.0012	0.0049	TBR1;DSCAM;FOXP1;ANK2;MET;NF1;PAX6;PRKD1;RELN;PTEN;BRAF;CACNA1C;HDAC4
	negative regulation of biosynthetic process (GO:0009890)	1441	19	8.952	2.12	0.0013	0.0051	DEAF1;KDM5B;ARX;FMR1;NIPBL;GIGYF2;FOXP1;MECP2;NFIX;PAX6;BCL11A;MAGEL2;CHD8;IRF2BPL;NSD1;SMARCA2;TSC1;CUL3;HDAC4
	regulation of cellular component biogenesis (GO:0044087)	802	13	4.982	2.61	0.0014	0.0054	NCKAP1;FMR1;ADNP;MECP2;NLGN3;MAGEL2;PTEN;BRAF;TAF1;TSC1;SHANK3;NRXN1;HDAC4
	negative regulation of nucleic acid-templated transcription (GO:1903507)	1117	16	6.939	2.31	0.0014	0.0054	DEAF1;KDM5B;ARX;NIPBL;FOXP1;MECP2;NFIX;PAX6;BCL11A;MAGEL2;CHD8;IRF2BPL;NSD1;SMARCA2;CUL3;HDAC4
	negative regulation of RNA biosynthetic process (GO:1902679)	1133	16	7.039	2.27	0.0016	0.0062	DEAF1;KDM5B;ARX;NIPBL;FOXP1;MECP2;NFIX;PAX6;BCL11A;MAGEL2;CHD8;IRF2BPL;NSD1;SMARCA2;CUL3;HDAC4
	regulation of phosphorylation (GO:0042325)	1363	18	8.467	2.13	0.0017	0.0065	DMD;DSCAM;FMR1;ADNP;NF1;PAX6;PIK3R2;PRKD1;ASH1L;RELN;PTEN;NSD1;BRAF;TSC1;TSC2;SYNGAP1;KAT2B;HDAC4
	regulation of cellular localization (GO:0060341)	823	13	5.113	2.54	0.0017	0.0065	DMD;RIMS1;FMR1;ANK2;NF1;PIK3R2;NLGN3;CHD7;PRKD1;PTEN;BRAF;CACNA1C;NRXN1
	chemotaxis (GO:0006935)	540	10	3.355	2.98	0.0019	0.0072	TBR1;CNTN4;ARX;DSCAM;MET;PAX6;PRKD1;RELN;TSC2;NRXN1
	taxis (GO:0042330)	541	10	3.361	2.98	0.002	0.0072	TBR1;CNTN4;ARX;DSCAM;MET;PAX6;PRKD1;RELN;TSC2;NRXN1
	nitrogen compound transport (GO:0071705)	736	12	4.572	2.62	0.002	0.0073	RIMS1;FMR1;MECP2;NF1;CHD7;RANBP17;SLC1A2;UPF3B;SLC6A1;TSC1;CACNA1C;NRXN1
	negative regulation of transcription from RNA polymerase II promoter (GO:0000122)	737	12	4.578	2.62	0.002	0.0073	ARX;NIPBL;MECP2;NFIX;PAX6;BCL11A;CHD8;IRF2BPL;NSD1;SMARCA2;CUL3;HDAC4
	negative regulation of cellular protein metabolic process (GO:0032269)	968	14	6.014	2.33	0.0026	0.0092	DMD;FMR1;GIGYF2;MECP2;NF1;PAX6;WAC;ASH1L;PTEN;TAF1;TSC1;TSC2;KAT2B;TRIP12
	embryonic morphogenesis (GO:0048598)	565	10	3.51	2.85	0.0027	0.0094	DEAF1;NIPBL;HOXA1;PAX6;AHI1;CHD7;TSC1;TSC2;CACNA1C;CUL3
	negative regulation of protein modification process (GO:0031400)	566	10	3.516	2.84	0.0027	0.0094	DMD;MECP2;NF1;PAX6;ASH1L;PTEN;TAF1;TSC2;KAT2B;TRIP12
	small GTPase mediated signal transduction (GO:0007264)	573	10	3.56	2.81	0.003	0.0102	NCKAP1;IQSEC2;NF1;OCRL;PIK3R2;PRKD1;RELN;TSC2;CUL3;SYNGAP1
	response to oxygen-containing compound (GO:1901700)	1445	18	8.977	2.01	0.0032	0.011	ADNP;FOXP1;GRIN2B;HCN1;MET;ATP1A3;PIK3R2;BCL11A;ERBIN;PTEN;SLC1A2;SLC6A1;BRAF;TAF1;TSC1;TSC2;KAT2B;NRXN1
	monovalent inorganic cation transport (GO:0015672)	502	9	3.119	2.89	0.004	0.0135	SLC9A6;DMD;DMPK;ANK2;HCN1;ATP1A3;SCN1A;SCN2A;TSC1
	negative regulation of protein metabolic process (GO:0051248)	1023	14	6.355	2.2	0.0043	0.0142	DMD;FMR1;GIGYF2;MECP2;NF1;PAX6;WAC;ASH1L;PTEN;TAF1;TSC1;TSC2;KAT2B;TRIP12
	cellular response to hormone stimulus (GO:0032870)	608	10	3.777	2.65	0.0045	0.0147	GRIP1;FOXP1;ATP1A3;PIK3R2;TAF1;TSC1;TSC2;KAT2B;CACNA1H;HDAC4
	circulatory system development (GO:0072359)	920	13	5.715	2.27	0.0045	0.0147	DHCR7;NIPBL;ANK2;HOXA1;NF1;PAX6;AHI1;CHD7;PRKD1;PTEN;TSC1;TSC2;CACNA1C
	membrane organization (GO:0061024)	1038	14	6.448	2.17	0.0048	0.0156	DMPK;RIMS1;CNTNAP2;ANK2;NLGN3;PACS1;RELN;PTEN;SPAST;BRAF;CUL3;SHANK3;SYNGAP1;NRXN1
	positive regulation of cell differentiation (GO:0045597)	826	12	5.131	2.34	0.0051	0.0163	DSCAM;RIMS1;FMR1;ADNP;PAX6;AHI1;PRKD1;RELN;BRAF;CDKL5;TCF4;SHANK3
	single-organism intracellular transport (GO:1902582)	828	12	5.144	2.33	0.0052	0.0164	RIMS1;FMR1;ANK2;NF1;PIK3R2;PACS1;PRKD1;RANBP17;SPAST;BRAF;TSC1;TSC2
	positive regulation of GTPase activity (GO:0043547)	623	10	3.87	2.58	0.0053	0.0167	IQSEC2;GRIN2B;NF1;OCRL;PIK3R2;CDKL5;TSC1;TSC2;SYNGAP1;HERC2
	cellular response to nitrogen compound (GO:1901699)	559	9	3.473	2.59	0.008	0.0247	FMR1;GABRB3;HCN1;PIK3R2;BCL11A;TAF1;TSC1;TSC2;KAT2B
	negative regulation of response to stimulus (GO:0048585)	1337	16	8.306	1.93	0.0081	0.0249	DYRK1A;FOXP1;MET;NF1;NLGN3;ASH1L;ERBIN;PTEN;CHD8;BRAF;TSC1;TSC2;CUL3;SYNGAP1;TRIP12;NRXN1
	regulation of secretion (GO:0051046)	667	10	4.144	2.41	0.0085	0.0257	KDM5B;RIMS1;FMR1;FOXP1;NF1;CHD7;SLC6A1;BRAF;CACNA1C;NRXN1
	single-organism membrane organization (GO:0044802)	891	12	5.535	2.17	0.0091	0.0275	DMPK;CNTNAP2;ANK2;NLGN3;PACS1;RELN;PTEN;SPAST;BRAF;SHANK3;SYNGAP1;NRXN1
	positive regulation of transport (GO:0051050)	893	12	5.548	2.16	0.0093	0.0276	DMD;FMR1;ANK2;KMT2A;PIK3R2;NLGN3;AHI1;PRKD1;RELN;SLC1A2;SLC6A1;SHANK3
	regulation of GTPase activity (GO:0043087)	677	10	4.206	2.38	0.0093	0.0276	IQSEC2;GRIN2B;NF1;OCRL;PIK3R2;CDKL5;TSC1;TSC2;SYNGAP1;HERC2
	regulation of locomotion (GO:0040012)	786	11	4.883	2.25	0.0095	0.0279	TBR1;DSCAM;FOXP1;MET;NF1;PAX6;PRKD1;RELN;PTEN;BRAF;HDAC4
	regulation of response to external stimulus (GO:0032101)	691	10	4.293	2.33	0.0107	0.0308	TBR1;DSCAM;FOXP1;MET;PACS1;PRKD1;ASH1L;PTEN;BRAF;NRXN1
	cytoskeleton organization (GO:0007010)	1140	14	7.082	1.98	0.0107	0.0308	NCKAP1;DMD;IQSEC2;ANK2;NF1;PAX6;MAGEL2;ERBIN;SPAST;BRAF;TSC1;KATNAL2;CUL3;SHANK3
	regulation of protein phosphorylation (GO:0001932)	1272	15	7.902	1.9	0.0118	0.0335	DMD;FMR1;ADNP;NF1;PAX6;PRKD1;ASH1L;RELN;PTEN;NSD1;BRAF;TSC1;TSC2;SYNGAP1;KAT2B
	negative regulation of cell differentiation (GO:0045596)	609	9	3.783	2.38	0.0135	0.0379	CNTN4;MECP2;NF1;PAX6;BCL11A;NLGN3;PTEN;SYNGAP1;HDAC4
	cellular chemical homeostasis (GO:0055082)	717	10	4.454	2.25	0.0136	0.038	SLC9A6;DMD;DMPK;ANK2;ATP1A3;PIK3R2;CHD7;PRKD1;CACNA1C;NRXN1
	negative regulation of cell cycle (GO:0045786)	508	8	3.156	2.53	0.0138	0.0381	HEPACAM;GIGYF2;WAC;PTEN;TSC1;TSC2;CUL3;KAT2B
	response to hormone (GO:0009725)	832	11	5.169	2.13	0.0141	0.0388	GRIP1;FOXP1;ATP1A3;PIK3R2;BRAF;TAF1;TSC1;TSC2;KAT2B;CACNA1H;HDAC4
	cellular homeostasis (GO:0019725)	833	11	5.175	2.13	0.0142	0.0388	SLC9A6;DMD;DMPK;ANK2;ATP1A3;PIK3R2;CHD7;PRKD1;CACNA1C;SHANK3;NRXN1
	negative regulation of signal transduction (GO:0009968)	1064	13	6.61	1.97	0.0144	0.0389	DYRK1A;FOXP1;NF1;NLGN3;ASH1L;ERBIN;PTEN;CHD8;BRAF;TSC1;TSC2;CUL3;SYNGAP1
	cellular response to endogenous stimulus (GO:0071495)	1190	14	7.393	1.89	0.0152	0.0406	KDM5B;GRIP1;GABRB3;FOXP1;HCN1;ATP1A3;PIK3R2;BCL11A;TAF1;TSC1;TSC2;KAT2B;CACNA1H;HDAC4
	negative regulation of cell proliferation (GO:0008285)	626	9	3.889	2.31	0.0158	0.042	KMT2A;NF1;PAX6;PTEN;SMARCA2;TSC1;TSC2;KAT2B;HDAC4
	enzyme linked receptor protein signaling pathway (GO:0007167)	963	12	5.982	2.01	0.0161	0.0424	SLC9A6;NCKAP1;GIGYF2;GRIN2B;MET;PIK3R2;AHI1;PRKD1;ERBIN;PTEN;TSC1;TSC2
	cell migration (GO:0016477)	1207	14	7.498	1.87	0.017	0.0442	ARX;FOXP1;MET;NF1;PAX6;PIK3R2;PRKD1;RELN;PTEN;BRAF;CDKL5;MBOAT7;CUL3;HDAC4
	cell motility (GO:0048870)	1331	15	8.269	1.81	0.0172	0.0442	ARX;FOXP1;MET;NF1;PAX6;PIK3R2;PRKD1;ASH1L;RELN;PTEN;BRAF;CDKL5;MBOAT7;CUL3;HDAC4
	localization of cell (GO:0051674)	1331	15	8.269	1.81	0.0172	0.0442	ARX;FOXP1;MET;NF1;PAX6;PIK3R2;PRKD1;ASH1L;RELN;PTEN;BRAF;CDKL5;MBOAT7;CUL3;HDAC4
	negative regulation of phosphate metabolic process (GO:0045936)	539	8	3.348	2.39	0.019	0.0483	DMD;NF1;PAX6;ASH1L;PTEN;TSC2;KAT2B;HDAC4
	negative regulation of phosphorus metabolic process (GO:0010563)	540	8	3.355	2.38	0.0192	0.0484	DMD;NF1;PAX6;ASH1L;PTEN;TSC2;KAT2B;HDAC4
