# Supplementary material for: Family-based exome sequencing and case-control analysis implicate CEP41 as an ASD gene
Source: Transl Psychiatry. 2019 Jan 15;9:4. doi: 10.1038/s41398-018-0343-z (PMC6341097; doi:10.1038/s41398-018-0343-z)
Supplement: Supplementary file 3 — Supplementary Table 6 [file 41398_2018_343_MOESM3_ESM.xlsx]

## Sheet: All Variants
Location	Gene	Ref/Alf	Amino Acid Change	Case	Control	SIFT	Polyphen2	GER	ExAC NFN
chr1:32193044	BAI2	C/T	p.G1578S	1	0	0	1	3.09	0.0003
chr1:32193049	BAI2	G/A	p.P1576L	8	2	0.22	0.194	4	9.153e-05
chr1:32193839	BAI2	C/T	p.E1486K	1	1	0.01	0.677	5.19	0
chr1:32201182	BAI2	C/T	p.G1118R	1	4	0.02	0.992	4.05	0.0002
chr1:32201949	BAI2	C/T	p.R1058Q	0	1	0.01	0.961	4.68	0
chr1:32201968	BAI2	C/T	p.V1052M	1	0	0.01	0.99	4.68	0
chr1:32203890	BAI2	G/C	p.Q895E	0	2	0.9	0.644	5.09	3.004e-05
chr1:32204476	BAI2	G/A	p.P853L	8	15	0.39	0.01	2.92	0.0062
chr1:32205180	BAI2	T/A	p.M742L	2	0	0.19	0.499	4.8	4.792e-05
chr1:32207720	BAI2	G/A	p.P451S	1	1	0.34	0.247	4.1	0.0002
chr1:32207752	BAI2	T/C	p.Q440R	3	1	0.16	0.933	4.1	1.548e-05
chr1:32209923	BAI2	C/G	p.V320L	5	10	0.12	0.98	4.49	0
chr1:32209949	BAI2	G/T	p.A311E	5	4	0.39	0.99	4.43	0
chr1:32210290	BAI2	G/A	p.P294L	1	2	0.06	1	4.72	0
chr1:32210311	BAI2	G/A	p.P287L	0	3	0.58	0.013	3.79	0.0003
chr1:32221714	BAI2	G/A	p.P242S	1	0	0.73	0.053	1.99	0
chr1:32221752	BAI2	G/A	p.A229V	0	1	0.14	0.048	2.14	3.123e-05
chr1:32221783	BAI2	C/T	p.A219T	0	1	0.26	0.195	4.23	1.57e-05
Total variants identified				38	48
Location	Gene	Ref/Alf	Amino Acid Change	Case	Control	SIFT	Polyphen2	GER	ExAC NFN
chr7:130038866	CEP41	C/G	p.A330P	1	0	0.12	0.06	2.66	0.0002
chr7:130040580	CEP41	C/T	p.R242H	1	0	0.04	0.998	6.03	0
chr7:130041748	CEP41	G/C	p.P206A	12	1	0.14	0.997	5.54	0.0037
chr7:130041754	CEP41	T/C	p.M204V	1	0	0.15	0.64	5.54	0
chr7:130041762	CEP41	G/C	p.S201C	1	0	0.03	0.997	5.54	0
chr7:130044507	CEP41	G/C	p.A107G	0	1	0.39	0.116	0.835	0.0001
chr7:130050987	CEP41	C/G	p.A85P	1	0	0.28	0.773	3.18	0
chr7:130056798	CEP41	A/G	p.M36T	1	0	0	0.302	5.71	0.0001
Total variants identified				18	2
Location	Gene	Ref/Alf	Amino Acid Change	Case	Control	SIFT	Polyphen2	GER	ExAC NFN
chr9:80851414	CEP78	C/T	p.L50F	1	0	0.06	0.923	4.07	0
chr9:80851423	CEP78	G/T	p.V53L	0	1	0.73	0.001	4.08	.
chr9:80851460	CEP78	A/G	p.N65S	0	1	0.05	0.046	1.42	5.962e-05
chr9:80855232	CEP78	G/C	p.V151L	0	1	0.29	0.31	5.95	0
chr9:80856624	CEP78	G/T	p.G171V	1	0	0.05	0.52	2.5	4.505e-05
chr9:80856657	CEP78	A/G	p.N182S	1	0	0.07	0.419	5.51	4.498e-05
chr9:80858420	CEP78	C/T	p.L216F	0	1	0.01	1	5.7	0
chr9:80863212	CEP78	T/C	p.S300P	3	6	0.16	0.905	2.17	0.0041
chr9:80863215	CEP78	A/G	p.M301V	1	3	0.74	0.001	-0.082	0.0005
chr9:80863269	CEP78	G/C	p.E319Q	0	1	0.13	0.975	6.03	0.0001
chr9:80863787	CEP78	T/C	p.I356T	0	1	0.05	0.213	5.7	0
chr9:80866919	CEP78	T/C	p.F390L	0	1	0.01	0.475	5.62	7.308e-05
chr9:80868156	CEP78	C/T	p.P406L	2	0	0.02	0.813	5.01	0.0007
chr9:80868170	CEP78	C/T	p.R411C	0	1	0.01	0.648	5.01	.
chr9:80869788	CEP78	C/T	p.P431S	1	0	0.14	0.085	4.2	0
chr9:80880313	CEP78	G/A	p.G552R	0	1	0	1	5.59	0
chr9:80881357	CEP78	G/C	Splicing	8	5	.	.	4.01	0.0024
chr9:80881659	CEP78	G/A	p.G717E	1	0	0.14	0.004	1.55	0.001
Total variants identified				19	23
Location	Gene	Ref/Alf	Amino Acid Change	Case	Control	SIFT	Polyphen2	GER
chr20:34051439	CEP250	C/T	p.R76W	0	1	0	0.845	3.03	0.0001
chr20:34051440	CEP250	G/A	p.R76Q	1	0	0.27	0.015	-3.16	4.661e-05
chr20:34053571	CEP250	C/T	p.P83S	1	1	0.91	0.046	5.76	6.03e-05
chr20:34053623	CEP250	T/A	p.L100Q	0	1	0	0.999	5.76	0
chr20:34053890	CEP250	C/T	p.T118I	0	1	0.01	0.699	5.54	1.499e-05
chr20:34053976	CEP250	C/T	p.R147W	1	0	0	0.857	5.54	0
chr20:34054000	CEP250	A/G	p.K155E	0	1	0.1	0.907	4.25	2.569e-05
chr20:34055193	CEP250	C/T	p.R222C	1	0	0	0.944	4.98	4.495e-05
chr20:34055194	CEP250	G/T	p.R222L	0	1	0.01	0.809	4.85	.
chr20:34055229	CEP250	G/A	p.G234R	1	0	0.46	0.929	4.15	1.499e-05
chr20:34055250	CEP250	C/T	p.R241W	2	0	0.01	0.635	3.33	0
chr20:34055334	CEP250	C/T	p.Q269X	0	1	0.77	.	5.56	0
chr20:34057722	CEP250	G/A	p.E287K	1	0	0.09	0.998	5.59	3.039e-05
chr20:34057776	CEP250	A/G	p.M305V	1	0	0.38	0.473	4.5	1.502e-05
chr20:34059940	CEP250	G/T	p.K338N	1	0	0.42	0.033	3.22	0
chr20:34061847	CEP250	T/G	p.L514R	1	0	.	.	5.32	0
chr20:34063330	CEP250	G/T	p.Q525H	0	1	.	.	1.99	0
chr20:34063444	CEP250	A/C	p.Q563H	0	1	.	.	4.13	0
chr20:34064394	CEP250	G/T	p.V613F	3	2	.	.	2.64	0.0002
chr20:34065732	CEP250	G/C	p.E634Q	1	0	0.2	0.981	4.59	0
chr20:34067081	CEP250	C/T	p.T707M	1	1	0.1	0.014	-0.395	0.0004
chr20:34067191	CEP250	C/T	p.R744W	0	1	0	0.984	5.15	9.019e-05
chr20:34067203	CEP250	G/A	p.V748M	1	0	0.11	0.11	2.97	0.0002
chr20:34067209	CEP250	C/T	p.R750C	1	0	0	0.999	4.2	1.507e-05
chr20:34067227	CEP250	G/A	p.A756T	0	1	0.59	0.001	-10.3	1.516e-05
chr20:34067514	CEP250	C/A	p.Q778K	0	1	0.11	0.991	5.15	4.495e-05
chr20:34078473	CEP250	G/A	p.R866H	0	1	0.19	0.017	2.75	0
chr20:34078580	CEP250	C/T	p.Q902X	0	1	1	.	4.47	0
chr20:34079058	CEP250	G/T	p.K925N	0	1	0.19	0.027	1.75	0.0011
chr20:34085758	CEP250	G/A	p.G1173R	1	0	0.59	0.035	2.49	0.0001
chr20:34085857	CEP250	G/C	p.G1206R	1	0	0.52	0.926	4.26	.
chr20:34089755	CEP250	C/T	p.R1328C	0	1	0.03	0.795	4.1	0.0001
chr20:34090265	CEP250	G/C	p.Q1356H	0	1	0.08	0.646	-1.55	4.64e-05
chr20:34090348	CEP250	C/T	p.A1384V	0	1	0.27	0.037	-0.101	0
chr20:34090522	CEP250	G/C	p.G1442A	0	1	0.78	0.02	0.945	2.999e-05
chr20:34091224	CEP250	G/A	p.R1676Q	1	0	0.57	0.345	0.803	0.0005
chr20:34091326	CEP250	C/T	p.A1710V	0	1	0.12	0.817	2.41	1.509e-05
chr20:34091372	CEP250	G/T	p.E1725D	0	1	0.01	0.998	3.72	0
chr20:34091767	CEP250	G/A	p.R1857H	1	2	0.18	0.004	-1.78	9.21e-05
chr20:34092239	CEP250	G/T	p.Q2014H	1	0	0.2	0.003	3.92	0
chr20:34092280	CEP250	A/T	p.D2028V	1	0	0.27	0.004	2.54	0.0001
chr20:34092354	CEP250	C/T	p.H2053Y	1	0	0.48	0.003	3.88	7.86e-05
chr20:34092408	CEP250	G/A	p.E2071K	1	1	0.27	0.006	2.35	6.06e-05
chr20:34092574	CEP250	C/T	p.P2126L	0	1	0.61	0.003	-2.95	5.995e-05
chr20:34092583	CEP250	A/G	p.H2129R	2	5	0.05	0.004	1.18	0.0025
chr20:34092753	CEP250	A/G	p.S2186G	1	0	0.02	0.443	3.68	.
chr20:34092808	CEP250	G/A	p.R2204Q	1	0	0.08	0.072	2.68	3.218e-05
chr20:34095577	CEP250	A/G	p.E2216G	1	0	0.04	0.178	-0.766	0.0002
chr20:34095675	CEP250	G/A	p.G2249R	1	1	0.23	0.027	2.47	8.849e-05
chr20:34095933	CEP250	C/G	p.H2274D	1	0	0.2	0.124	-0.109	0
chr20:34096002	CEP250	C/T	p.R2297W	2	0	0	0.999	3.35	0
chr20:34097864	CEP250	T/C	p.V2349A	1	0	0.03	0.124	2.7	0
Total variants identified				36	34
Location	Gene	Ref/Alf	Amino Acid Change	Case	Control	SIFT	Polyphen2	GER	ExAC NFN
chr6:24178621	DCDC2	A/T	p.N421K	1	0	0.17	0.059	0.05	2.997e-05
chr6:24178676	DCDC2	C/T	p.R403H	1	1	0.01	0.016	2.7	2.997e-05
chr6:24178856	DCDC2	G/A	p.P343L	0	1	0.05	0.928	5.36	3.023e-05
chr6:24278414	DCDC2	G/A	p.T262I	0	1	0.26	0.17	4.65	0.0001
chr6:24289124	DCDC2	A/C	p.S239A	1	0	0.32	0.88	5.88	1.513e-05
chr6:24301946	DCDC2	T/G	p.H185P	1	0	0.05	0.995	5.76	0
chr6:24301998	DCDC2	G/A	p.H168Y	0	1	0.04	0.357	4.99	1.498e-05
chr6:24302036	DCDC2	C/T	p.R155H	0	1	0.04	0.048	5.01	2.997e-05
chr6:24302195	DCDC2	C/A	splicing	1	0	.	.	5.97	0
chr6:24357927	DCDC2	T/A	p.S18C	0	1	0.01	0.781	5.33	0
chr6:24357977	DCDC2	A/C	p.M1R	0	2	0	0.999	5.6	1.577e-05
Total variants identified				5	8
Location	Gene	Ref/Alf	Amino Acid Change	Case	Control	SIFT	Polyphen2	GER	ExAC NFN
chr18:77208837	NFATC1	C/T	p.A9V	1	1	0	1	4.31	0.0002
chr18:77208854	NFATC1	C/T	p.R15C	0	1	0	0.478	0.661	1.518e-05
chr18:77211076	NFATC1	C/T	p.P99L	0	1	0	0.696	4.65	1.514e-05
chr18:77227546	NFATC1	A/G	p.S214G	1	1	0	0.989	5.2	4.522e-05
chr18:77246367	NFATC1	C/A	p.P266T	0	1	0.95	0.041	3.78	3.022e-05
chr18:77246394	NFATC1	G/A	p.G275S	3	5	0.85	0.976	3.79	0.0018
chr18:77246445	NFATC1	G/A	p.V292M	1	0	0.01	0.007	-8.49	0.0008
Total variants identified				6	10
Location	Gene	Ref/Alf	Amino Acid Change	Case	Control	SIFT	Polyphen2	GER	ExAC NFN
chr16:15132445	NTAN1	T/C	p.K247E	2	0	1	0.001	2.58	0.0003
chr16:15133842	NTAN1	G/C	p.T208S	1	0	0.43	0	5.59	0
chr16:15133891	NTAN1	C/G	p.A192P	0	1	0.01	0.891	5.59	0.0003
chr16:15134947	NTAN1	G/C	p.H173Q	1	0	0.04	0.489	1.35	0
chr16:15134955	NTAN1	C/T	p.E171K	0	3	0.07	0.084	4.43	0.0008
chr16:15138196	NTAN1	A/C	p.L143R	0	1	0	0.994	6.16	0
chr16:15141730	NTAN1	C/A	p.V78L	1	0	0.32	0.016	4.44	0
Total variants identified				5	5
Location	Gene	Ref/Alf	Amino Acid Change	Case	Control	SIFT	Polyphen2	GER	ExAC NFN
chr3:38739082	SCN10A	G/A	p.P1876S	1	0	0.7	0.001	-2.71	2.997e-05
chr3:38739105	SCN10A	C/A	p.R1868L	1	0	0.02	0.596	4.13	0
chr3:38739106	SCN10A	G/A	p.R1868C	1	2	0	0.852	5.09	0.0012
chr3:38739117	SCN10A	T/G	p.Y1864S	1	1	0	0.511	5.09	1.498e-05
chr3:38739163	SCN10A	G/A	p.Q1849X	0	1	0.01	.	5.28	0.0001
chr3:38739171	SCN10A	C/T	p.R1846Q	1	0	0.08	0.11	5.28	0.0001
chr3:38739511	SCN10A	C/T	p.E1733K	1	0	0	0.992	5.38	0.0003
chr3:38739834	SCN10A	A/G	p.M1625T	0	1	0	0.993	5.42	0
chr3:38739862	SCN10A	C/A	p.V1616F	2	0	0	0.977	5.42	0.0001
chr3:38739940	SCN10A	T/G	p.K1590Q	0	1	0	0.932	4.25	1.499e-05
chr3:38740017	SCN10A	C/T	p.S1564N	1	0	0.04	0.002	-9.68	0
chr3:38743419	SCN10A	C/T	p.C1522Y	2	2	0	0.999	4.96	0.0019
chr3:38743473	SCN10A	G/A	p.T1504M	3	2	0.1	0.961	4.71	3.001e-05
chr3:38743591	SCN10A	G/A	p.Q1465X	2	0	0	.	4.56	0.0001
chr3:38748844	SCN10A	C/T	p.E1437K	1	0	0	0.99	4.88	1.499e-05
chr3:38751068	SCN10A	C/T	p.M1393I	0	1	0	0.989	5.21	1.505e-05
chr3:38752385	SCN10A	T/C	p.T1364A	0	1	0	0.998	5.07	0
chr3:38753732	SCN10A	A/T	p.S1336T	15	9	0.68	0.05	-9.34	0.0066
chr3:38753831	SCN10A	C/T	p.A1303T	0	1	0	0.782	2.9	.
chr3:38753882	SCN10A	C/T	p.V1286I	0	5	0	0.997	4.88	0.0008
chr3:38755450	SCN10A	C/T	p.R1267Q	2	7	0	0.047	4.14	0.0025
chr3:38755495	SCN10A	C/T	p.R1252H	0	1	0	0.877	4.23	1.501e-05
chr3:38755496	SCN10A	G/A	p.R1252C	1	1	0	0.913	4.23	4.503e-05
chr3:38755549	SCN10A	G/A	p.A1234V	0	1	0	0.42	4.23	2.999e-05
chr3:38760150	SCN10A	A/C	p.I1224M	1	0	0	0.999	-5.97	3e-05
chr3:38760151	SCN10A	A/G	p.I1224T	1	1	0	0.999	4.45	0.0008
chr3:38763774	SCN10A	A/G	p.M1160T	0	1	0	0.993	4.27	0.0004
chr3:38763894	SCN10A	C/T	p.R1120H	1	0	0.02	0.141	3.39	0
chr3:38766715	SCN10A	A/C	p.S1059A	1	0	0.34	0.006	0.983	3.003e-05
chr3:38766735	SCN10A	G/T	p.S1052Y	0	1	0.05	0.771	4.99	0.0001
chr3:38768123	SCN10A	G/A	p.Q1021X	1	0	0.9	.	-7.7	1.539e-05
chr3:38768212	SCN10A	G/A	p.P991L	5	4	0.03	0.71	3.87	0.0014
chr3:38768245	SCN10A	G/A	p.P980L	0	1	0.25	0.023	4.43	1.5e-05
chr3:38768342	SCN10A	C/G	p.V948L	1	2	0.3	0.049	2.5	0.0008
chr3:38768368	SCN10A	G/A	p.P939L	0	1	0.39	0.122	3.42	0.0003
chr3:38768437	SCN10A	C/T	p.R916Q	0	1	0	0.999	5.03	2.997e-05
chr3:38768447	SCN10A	C/T	p.A913T	0	1	0	1	5.03	0.0001
chr3:38768498	SCN10A	C/T	p.D896N	0	1	0	0.998	4.82	0
chr3:38770119	SCN10A	C/T	p.E852K	1	0	0	0.892	4.8	0.0001
chr3:38770187	SCN10A	C/T	p.R829H	0	1	0	0.984	5.05	.
chr3:38770197	SCN10A	C/T	p.D826N	1	1	0.16	0.068	1.61	8.991e-05
chr3:38770198	SCN10A	T/G	p.E825D	1	3	0.12	0.003	-9.45	0.0012
chr3:38770203	SCN10A	G/A	p.H824Y	1	0	0.08	0.038	-8.8	0
chr3:38770232	SCN10A	C/T	p.R814H	0	1	0.05	0.399	-1.28	0.0005
chr3:38770245	SCN10A	C/A	p.G810W	1	3	0	0.998	4.15	0.0003
chr3:38770388	SCN10A	C/T	p.R762H	1	0	0	0.999	4.83	0
chr3:38781020	SCN10A	G/A	p.R756W	1	0	0	1	4.19	9.089e-05
chr3:38781130	SCN10A	A/G	p.F719S	0	1	0	0.459	4.19	7.51e-05
chr3:38783897	SCN10A	T/C	p.D664G	1	0	0	0.998	4.42	0
chr3:38793711	SCN10A	G/A	p.S585L	2	0	0.08	0.001	2.34	3.124e-05
chr3:38793773	SCN10A	A/C	p.H564Q	0	1	0.45	0.014	0.629	0
chr3:38793942	SCN10A	C/T	p.R508Q	0	1	0.06	0.003	2.87	3.025e-05
chr3:38793976	SCN10A	G/A	p.R497C	1	0	0	0.991	3.85	4.628e-05
chr3:38797310	SCN10A	G/A	p.P477L	2	2	0.27	0.004	0.146	0.0007
chr3:38797370	SCN10A	T/C	p.E457G	1	0	0.28	0.224	4.71	0.0003
chr3:38798169	SCN10A	T/C	p.Q429R	0	1	0.15	0.2	5.21	0
chr3:38798314	SCN10A	T/C	p.I381V	2	1	0	0.992	5.21	0.0009
chr3:38798317	SCN10A	C/T	p.V380I	3	2	0.31	0.996	5.35	0.0007
chr3:38798325	SCN10A	A/G	p.F377S	0	1	0	0.999	5.35	0
chr3:38798337	SCN10A	T/C	p.Y373C	0	1	0	0.999	5.35	0
chr3:38798606	SCN10A	G/A	p.P332L	1	0	0	1	5.04	1.514e-05
chr3:38802190	SCN10A	C/A	p.G311V	1	0	0	0.99	4.91	1.499e-05
chr3:38802713	SCN10A	C/T	p.E285K	0	4	0.76	0.004	-1.28	0.0006
chr3:38802722	SCN10A	C/A	p.A282S	0	1	0.68	0.082	-0.956	1.508e-05
chr3:38802737	SCN10A	C/T	p.V277I	1	0	0.67	0.023	0.461	0
chr3:38802766	SCN10A	A/G	p.L267P	1	0	0	1	4.66	0
chr3:38804999	SCN10A	G/C	p.P230A	0	1	0	0.999	4.42	5.998e-05
chr3:38812897	SCN10A	A/C	p.Y158D	0	1	0	0.98	2.66	0.0005
chr3:38830471	SCN10A	C/T	p.R149Q	3	0	0.29	0.001	-8.18	3.016e-05
chr3:38830507	SCN10A	G/A	p.T137M	1	0	1	0.005	3.26	4.54e-05
chr3:38833560	SCN10A	T/A	p.I124F	0	1	0	0.994	4.53	0
chr3:38833565	SCN10A	G/A	p.T122M	0	1	0	0.014	1.61	1.5e-05
chr3:38833611	SCN10A	T/A	p.T107S	0	1	0.03	0.989	4.04	1.5e-05
chr3:38833649	SCN10A	A/C	p.V94G	0	1	0	0.759	4.53	0.0011
chr3:38835270	SCN10A	G/A	p.P78S	0	1	0	0.998	5.19	.
chr3:38835353	SCN10A	T/G	p.K50T	1	0	0.14	0.642	5.05	0
Total variants identified				74	83
Location	Gene	Ref/Alf	Amino Acid Change	Case	Control	SIFT	Polyphen2	GER	ExAC NFN
chr2:235943728	SH3BP4	G/A	p.E28K	1	0	0.01	0.096	4.91	7.493e-05
chr2:235949563	SH3BP4	C/A	p.N50K	0	1	0.28	0.021	2.24	0.0002
chr2:235949663	SH3BP4	G/A	p.V84I	1	0	0.2	0.82	5.44	0
chr2:235949936	SH3BP4	G/A	p.V175M	0	1	0.1	0.002	-0.848	1.5e-05
chr2:235950057	SH3BP4	A/G	p.N215S	2	0	0.61	0.003	5.58	7.504e-05
chr2:235950105	SH3BP4	C/T	p.P231L	2	5	0.28	0.004	3.75	0.0017
chr2:235950123	SH3BP4	C/G	p.P237R	0	1	0.06	0.708	5.58	0
chr2:235950185	SH3BP4	G/A	p.D258N	0	1	0.56	0.002	5.58	0
chr2:235950275	SH3BP4	C/G	p.L288V	1	0	0	0.994	1.78	0
chr2:235950333	SH3BP4	C/T	p.P307L	1	0	0.04	0.998	5.58	0
chr2:235950356	SH3BP4	G/A	p.V315M	1	0	0.02	0.932	4.7	0.0003
chr2:235950531	SH3BP4	G/A	p.S373N	1	1	0	0.075	1.56	0
chr2:235950705	SH3BP4	A/G	p.N431S	1	0	0.16	0	-1.71	0.0003
chr2:235950729	SH3BP4	A/G	p.Q439R	2	1	0	0.977	5.48	0.0004
chr2:235950945	SH3BP4	G/T	p.R511L	5	6	0	0.121	4.16	0.0021
chr2:235951001	SH3BP4	G/A	p.V530I	2	4	0.36	0.001	-5.66	0.001
chr2:235951083	SH3BP4	A/G	p.K557R	2	0	0.15	0.001	1.05	8.991e-05
chr2:235951125	SH3BP4	G/A	p.R571H	0	1	0.46	0.997	4.87	1.499e-05
chr2:235951154	SH3BP4	C/T	p.P581S	0	1	0.98	0.006	3.27	0
chr2:235951169	SH3BP4	G/C	p.D586H	0	2	0.06	0.999	5.08	0.0003
chr2:235951208	SH3BP4	G/A	p.A599T	0	1	0.57	0.001	3.25	1.499e-05
chr2:235951303	SH3BP4	A/T	p.E630D	0	1	0.01	0.984	0.853	0
chr2:235951482	SH3BP4	G/T	p.R690L	1	1	0.03	0.131	4.24	0
chr2:235951592	SH3BP4	C/A	p.P727T	1	1	0.25	0.998	4.49	3.078e-05
chr2:235951862	SH3BP4	C/T	p.R817W	0	1	0	0.912	4.21	1.598e-05
chr2:235961347	SH3BP4	G/A	p.A874T	0	1	0.01	0.793	4.85	5.76e-05
chr2:235962362	SH3BP4	T/C	p.W932R	0	1	0	0.997	5.6	0
chr2:235962452	SH3BP4	G/A	p.V962M	3	0	0.05	0.212	5.11	0.0002
Total variants identified				27	32
Location	Gene	Ref/Alf	Amino Acid Change	Case	Control	SIFT	Polyphen2	GER	ExAC NFN
chr20:1281256	SNPH	C/T	p.P70L	1	1	0.01	0.999	4.98	0
chr20:1285832	SNPH	C/T	p.R207C	3	0	0	0.982	4.75	0.0002
chr20:1285977	SNPH	C/T	p.T255M	1	0	0	0.95	4.75	1.58e-05
chr20:1286040	SNPH	C/T	p.S276L	1	1	0.18	0.668	4.75	0
chr20:1286058	SNPH	G/T	p.G282V	0	2	0.26	0.055	1.52	0.0001
chr20:1286070	SNPH	G/A	p.R286H	1	1	0.1	0.989	4.75	0
chr20:1286148	SNPH	G/A	p.R312H	1	0	0.02	0.294	2.67	4.585e-05
chr20:1286354	SNPH	C/T	p.R381C	1	1	0.18	0	-1.02	0.0002
chr20:1286631	SNPH	G/T	p.R473L	0	1	0	0.986	4.9	0
chr20:1286646	SNPH	G/A	p.R478H	0	1	0.01	0.989	4.9	0
chr20:1286684	SNPH	G/A	p.G491S	2	0	1	0.004	-4.3	0
Total variants identified				11	8
Location	Gene	Ref/Alf	Amino Acid Change	Case	Control	SIFT	Polyphen2	GER	ExAC NFN
chr2:231860958	SPATA3	G/C	p.V4L	1	1	0.21	.	3.85	0.0004
chr2:231861010	SPATA3	A/C	p.H21P	1	0	0.05	.	0.338	0
chr2:231861159	SPATA3	G/A	p.A71T	1	0	0.11	0.01	-2.93	0
chr2:231861225	SPATA3	G/A	p.A93T	0	1	0.11	0.094	-0.421	0
chr2:231861238	SPATA3	C/A	p.S97Y	0	1	0.01	0.547	2.04	0
chr2:231865140	SPATA3	G/T	p.A121S	0	1	0.12	0.947	3.25	0
chr2:231865192	SPATA3	T/C	p.L138P	1	0	0	0.976	4.25	0
chr2:231865243	SPATA3	C/T	p.T155I	0	1	0	0.871	3.38	0
chr2:231867415	SPATA3	C/A	p.P164T	0	1	0.17	.	3.03	0
chr2:231867433	SPATA3	G/A	p.A170T	1	0	0.17	0	-5.04	0
chr2:231867452	SPATA3	G/A	p.R176Q	1	0	0.08	.	2.13	0.0001
Total variants identified				6	6
Location	Gene	Ref/Alf	Amino Acid Change	Case	Control	SIFT	Polyphen2	GER	ExAC NFN
chr1:16069550	TMEM82	G/A	p.R66Q	12	8	0.28	0.021	-4.3	0.0033
chr1:16069574	TMEM82	C/T	p.T74M	0	2	0.26	0.014	-0.363	0.0002
chr1:16069612	TMEM82	G/A	p.V87M	1	2	0.01	0.698	2.33	0.001
chr1:16070707	TMEM82	C/T	p.S130L	1	1	0	0.766	5.03	0.0006
chr1:16070722	TMEM82	T/C	p.L135P	0	1	0	0.988	5.03	0
chr1:16071010	TMEM82	C/T	p.S231L	1	0	0	0.954	5.33	0.0001
chr1:16071022	TMEM82	G/A	p.R235Q	1	0	0.04	0.11	4.42	8.382e-05
chr1:16071058	TMEM82	T/G	p.L247R	2	0	0	0.999	5.33	0.0008
chr1:16073370	TMEM82	C/T	p.R256W	1	1	0.05	0.007	3.88	0.0002
chr1:16073382	TMEM82	G/A	p.G260S	2	0	0.79	0.104	1.29	7.359e-05
chr1:16073517	TMEM82	G/A	p.V305I	0	1	0.55	0.011	-3.93	0
Total variants identified				21	16
Location	Gene	Ref/Alf	Amino Acid Change	Case	Control	SIFT	Polyphen2	GER	ExAC NFN
chr2:71629086	ZNF638	G/A	p.E900K	0	1	.	0.501	5.69	0
chr2:71629100	ZNF638	G/A	p.M904I	0	1	0.51	0.116	3.86	0.0005
chr2:71629202	ZNF638	A/C	p.L938F	1	0	0.4	0.626	0.545	1.514e-05
chr2:71633268	ZNF638	A/T	p.D1004V	0	1	0.03	0.572	5.88	0.0001
chr2:71633273	ZNF638	A/G	p.I1006V	1	0	0.34	0.075	4.73	0
chr2:71633369	ZNF638	G/A	p.V1038I	0	1	0.89	0.003	-2.86	0
chr2:71635338	ZNF638	G/A	p.M1074I	1	1	0.47	0	-1.46	0.0004
chr2:71649966	ZNF638	A/G	p.I1108V	1	1	0.58	0	4.44	0.0018
chr2:71650164	ZNF638	G/A	p.V1174I	0	1	0.23	0.003	-2.51	0
chr2:71650228	ZNF638	C/A	p.A1195D	1	0	0.6	0.047	-4.68	1.5e-05
chr2:71650231	ZNF638	A/G	p.E1196G	0	1	0.15	0.012	1.83	6e-05
chr2:71650313	ZNF638	G/C	p.L1223F	0	1	0.06	0.994	-9.83	0
chr2:71650466	ZNF638	A/G	p.I1274M	0	1	0.12	0.392	-0.593	0
chr2:71650549	ZNF638	A/G	p.E1302G	1	1	0.11	0.009	1.95	0.0002
chr2:71650691	ZNF638	G/A	p.M1349I	1	0	0.27	0	1.61	1.525e-05
chr2:71650707	ZNF638	G/A	p.E1355K	0	2	0.36	0.749	4.89	0
chr2:71650972	ZNF638	C/T	p.T1443I	1	0	0.23	0.172	4.72	7.598e-05
chr2:71651043	ZNF638	G/C	p.G1467R	0	2	0.51	0.726	0.291	0.0006
chr2:71651130	ZNF638	A/G	p.R1496G	1	0	0.21	0.553	5.72	4.58e-05
Total variants identified				9	15
